# Supplementary material for: Epidemiology and Evolution of Emerging Porcine Circovirus-like Viruses in Pigs with Hemorrhagic Dysentery and Diarrhea Symptoms in Central China from 2018 to 2021
Source: Viruses. 2021 Nov 15;13(11):2282. doi: 10.3390/v13112282 (PMC8624291; doi:10.3390/v13112282)
Supplement: Supplementary file 1 [file viruses-13-02282-s001.zip]

Archive with 1 entries (1 files):
- viruses-1427538-supplementary.pdf
